# Supplementary material for: Assessment of Socket Pressure during Walking in Rapid Fit Prosthetic Sockets
Source: Sensors (Basel). 2022 Jul 13;22(14):5224. doi: 10.3390/s22145224 (PMC9319515; doi:10.3390/s22145224)
Supplement: Supplementary file 1 [file sensors-22-05224-s001.zip]

Archive with 1 entries (1 files):
- sensors-1788330.mp4
